# Supplementary material for: CRISPR-Mediated Endogenous Activation of Fibroin Heavy Chain Gene Triggers Cellular Stress Responses in Bombyx mori Embryonic Cells
Source: Insects. 2021 Jun 13;12(6):552. doi: 10.3390/insects12060552 (PMC8231919; doi:10.3390/insects12060552)
Supplement: Supplementary file 1 [file insects-12-00552-s001.zip]

Archive with 1 entries (1 files):
- insects-1232828-supplementary.pdf
